# Supplementary material for: An Immune-Related Gene Pairs Signature Predicts Prognosis and Immune Heterogeneity in Glioblastoma
Source: Front Oncol. 2021 Apr 13;11:592211. doi: 10.3389/fonc.2021.592211 (PMC8076680; doi:10.3389/fonc.2021.592211)
Supplement: Supplementary file 1 [file DataSheet_1.csv]

	futime	fustat	HSPA6|BMP2	PSMC3|MDK	FGF2|OSMR	PPP4C|MDK	LEFTY2|MSTN	riskScore	risk
TCGA-02-0047-01	1.22465753424658	1	1	0	0	0	1	1.01931076418708	high
TCGA-02-0055-01	0.208219178082192	1	1	1	0	0	1	0.660863115538246	high
TCGA-02-2483-01	1.27397260273973	0	0	1	1	1	1	-0.555746224368219	low
TCGA-02-2485-01	1.28493150684932	0	0	0	0	0	0	0	low
TCGA-02-2486-01	1.34794520547945	0	1	0	0	0	1	1.01931076418708	high
TCGA-06-0125-01	3.96712328767123	1	0	1	1	1	0	-1.11086079561784	low
TCGA-06-0125-02	3.96712328767123	1	0	1	1	0	1	-0.262900764187842	low
TCGA-06-0129-01	2.80547945205479	1	0	1	1	1	0	-1.11086079561784	low
TCGA-06-0130-01	1.07945205479452	1	1	0	0	0	1	1.01931076418708	high
TCGA-06-0132-01	2.11232876712329	1	1	1	0	1	0	-0.187096915891749	low
TCGA-06-0138-01	2.01917808219178	1	1	0	0	0	0	0.464196192937463	high
TCGA-06-0139-01	0.991780821917808	1	1	0	0	0	1	1.01931076418708	high
TCGA-06-0141-01	0.857534246575342	1	1	0	0	0	1	1.01931076418708	high
TCGA-06-0152-02	1.02739726027397	1	1	0	0	0	1	1.01931076418708	high
TCGA-06-0156-01	0.487671232876712	1	1	0	0	0	0	0.464196192937463	high
TCGA-06-0157-01	0.265753424657534	1	1	0	0	0	0	0.464196192937463	high
TCGA-06-0158-01	0.901369863013699	1	1	1	0	0	0	0.105748544288628	low
TCGA-06-0168-01	1.63835616438356	1	1	1	0	0	1	0.660863115538246	high
TCGA-06-0171-02	1.09315068493151	1	1	0	0	0	1	1.01931076418708	high
TCGA-06-0174-01	0.268493150684932	1	1	1	0	0	1	0.660863115538246	high
TCGA-06-0178-01	4.4986301369863	0	0	1	1	1	0	-1.11086079561784	low
TCGA-06-0184-01	3.36438356164384	0	1	1	0	1	0	-0.187096915891749	low
TCGA-06-0187-01	2.26849315068493	1	1	0	0	0	0	0.464196192937463	high
TCGA-06-0190-01	0.868493150684931	1	1	0	0	0	1	1.01931076418708	high
TCGA-06-0190-02	0.868493150684931	1	0	0	0	0	1	0.555114571249618	high
TCGA-06-0210-01	0.616438356164384	1	1	0	0	0	1	1.01931076418708	high
TCGA-06-0210-02	0.616438356164384	1	1	1	0	0	1	0.660863115538246	high
TCGA-06-0211-01	0.986301369863014	1	0	0	0	0	1	0.555114571249618	high
TCGA-06-0211-02	0.986301369863014	1	1	0	0	0	1	1.01931076418708	high
TCGA-06-0219-01	0.0575342465753425	1	1	0	0	0	0	0.464196192937463	high
TCGA-06-0221-02	1.65205479452055	1	0	1	1	0	0	-0.81801533543746	low
TCGA-06-0238-01	1.10684931506849	1	1	0	1	0	1	0.559743077398456	high
TCGA-06-0644-01	1.02739726027397	0	0	0	0	0	1	0.555114571249618	high
TCGA-06-0645-01	0.479452054794521	1	1	1	0	0	1	0.660863115538246	high
TCGA-06-0646-01	0.479452054794521	1	1	0	0	0	0	0.464196192937463	high
TCGA-06-0649-01	0.175342465753425	1	0	0	0	0	0	0	low
TCGA-06-0686-01	0.780821917808219	1	1	0	0	0	1	1.01931076418708	high
TCGA-06-0743-01	1.85753424657534	1	1	0	0	0	0	0.464196192937463	high
TCGA-06-0744-01	1.62739726027397	0	1	0	0	0	0	0.464196192937463	high
TCGA-06-0745-01	0.652054794520548	1	1	0	0	0	0	0.464196192937463	high
TCGA-06-0747-01	0.224657534246575	1	1	0	0	0	1	1.01931076418708	high
TCGA-06-0749-01	0.221917808219178	1	1	1	0	0	0	0.105748544288628	low
TCGA-06-0750-01	0.0767123287671233	1	1	0	0	0	1	1.01931076418708	high
TCGA-06-0878-01	0.597260273972603	0	1	0	0	0	1	1.01931076418708	high
TCGA-06-0882-01	0.452054794520548	1	1	0	0	0	1	1.01931076418708	high
TCGA-06-2557-01	0.0904109589041096	1	1	0	0	0	0	0.464196192937463	high
TCGA-06-2558-01	1.04109589041096	1	1	1	0	1	0	-0.187096915891749	low
TCGA-06-2559-01	0.408219178082192	1	1	0	0	0	0	0.464196192937463	high
TCGA-06-2561-01	0.772602739726027	1	1	0	0	0	1	1.01931076418708	high
TCGA-06-2562-01	0.235616438356164	1	1	0	0	0	1	1.01931076418708	high
TCGA-06-2563-01	0.70958904109589	0	1	0	0	0	1	1.01931076418708	high
TCGA-06-2564-01	0.495890410958904	0	1	0	0	0	1	1.01931076418708	high
TCGA-06-2565-01	0.567123287671233	1	1	0	0	0	0	0.464196192937463	high
TCGA-06-2567-01	0.364383561643836	1	1	0	1	0	0	0.00462850614883864	low
TCGA-06-2570-01	0.780821917808219	0	1	1	1	1	1	-0.0915500314307557	low
TCGA-06-5408-01	0.975342465753425	1	1	0	0	0	0	0.464196192937463	high
TCGA-06-5410-01	0.293150684931507	1	1	0	0	0	1	1.01931076418708	high
TCGA-06-5411-01	0.695890410958904	1	1	1	0	0	1	0.660863115538246	high
TCGA-06-5412-01	0.378082191780822	1	1	0	0	0	1	1.01931076418708	high
TCGA-06-5413-01	0.734246575342466	0	1	1	0	0	0	0.105748544288628	low
TCGA-06-5414-01	0.747945205479452	0	1	1	0	0	1	0.660863115538246	high
TCGA-06-5416-01	0.558904109589041	0	0	0	0	0	0	0	low
TCGA-06-5417-01	0.424657534246575	0	0	1	1	1	0	-1.11086079561784	low
TCGA-06-5418-01	0.227397260273973	1	1	0	1	0	1	0.559743077398456	high
TCGA-06-5856-01	0.312328767123288	1	1	1	0	1	0	-0.187096915891749	low
TCGA-06-5858-01	0.50958904109589	0	1	1	0	0	1	0.660863115538246	high
TCGA-06-5859-01	0.378082191780822	0	1	1	0	1	0	-0.187096915891749	low
TCGA-08-0386-01	1.5013698630137	1	1	1	0	0	0	0.105748544288628	low
TCGA-12-0616-01	1.22465753424658	1	1	0	0	0	1	1.01931076418708	high
TCGA-12-0618-01	1.07945205479452	1	1	0	1	0	0	0.00462850614883864	low
TCGA-12-0619-01	2.90958904109589	1	1	0	0	0	0	0.464196192937463	high
TCGA-12-0821-01	0.884931506849315	1	1	0	0	0	0	0.464196192937463	high
TCGA-12-1597-01	1.84931506849315	1	0	0	0	0	0	0	low
TCGA-12-3650-01	0.912328767123288	1	0	0	0	0	1	0.555114571249618	high
TCGA-12-3652-01	2.90958904109589	1	1	1	0	0	0	0.105748544288628	low
TCGA-12-3653-01	1.21095890410959	1	1	1	0	0	1	0.660863115538246	high
TCGA-12-5295-01	1.24109589041096	1	1	1	1	1	1	-0.0915500314307557	low
TCGA-12-5299-01	0.268493150684932	1	1	0	0	0	1	1.01931076418708	high
TCGA-14-0736-02	1.25753424657534	1	1	1	0	1	0	-0.187096915891749	low
TCGA-14-0781-01	0.0794520547945206	1	1	0	0	0	1	1.01931076418708	high
TCGA-14-0787-01	0.186301369863014	1	1	0	0	0	1	1.01931076418708	high
TCGA-14-0789-01	0.936986301369863	1	1	1	0	0	1	0.660863115538246	high
TCGA-14-0790-01	1.14520547945205	1	0	0	1	0	0	-0.459567686788625	low
TCGA-14-0817-01	0.449315068493151	1	1	1	0	1	0	-0.187096915891749	low
TCGA-14-0871-01	2.40821917808219	1	1	0	1	0	0	0.00462850614883864	low
TCGA-14-1034-01	1.32876712328767	1	1	1	0	0	0	0.105748544288628	low
TCGA-14-1034-02	1.32876712328767	1	0	1	0	1	1	-0.0961785375795944	low
TCGA-14-1402-02	2.66849315068493	1	0	0	0	0	0	0	low
TCGA-14-1823-01	1.48493150684931	1	1	1	0	1	0	-0.187096915891749	low
TCGA-14-1825-01	0.635616438356164	1	0	1	0	0	0	-0.358447648648835	low
TCGA-14-1829-01	0.594520547945205	0	0	1	0	1	0	-0.651293108829212	low
TCGA-14-2554-01	1.45753424657534	1	1	1	0	1	0	-0.187096915891749	low
TCGA-15-0742-01	1.14520547945205	1	1	0	0	0	0	0.464196192937463	high
TCGA-16-0846-01	0.326027397260274	1	0	0	1	0	1	0.095546884460993	low
TCGA-16-1045-01	2.41643835616438	1	1	1	0	1	0	-0.187096915891749	low
TCGA-19-0957-02	1.82191780821918	1	1	1	1	0	0	-0.353819142499997	low
TCGA-19-1389-02	0.386301369863014	1	1	0	0	0	1	1.01931076418708	high
TCGA-19-1390-01	2.11506849315069	1	0	0	0	0	0	0	low
TCGA-19-1787-01	1.05479452054795	1	1	1	0	0	1	0.660863115538246	high
TCGA-19-2619-01	0.805479452054795	0	1	1	0	1	0	-0.187096915891749	low
TCGA-19-2620-01	0.405479452054795	1	1	1	0	1	0	-0.187096915891749	low
TCGA-19-2624-01	0.0136986301369863	1	1	0	1	0	1	0.559743077398456	high
TCGA-19-2625-01	0.33972602739726	1	1	0	0	0	0	0.464196192937463	high
TCGA-19-5960-01	0.452054794520548	1	0	0	0	0	0	0	low
TCGA-26-1442-01	2.61095890410959	0	0	1	1	1	1	-0.555746224368219	low
TCGA-26-5132-01	0.783561643835616	0	1	0	0	0	0	0.464196192937463	high
TCGA-26-5133-01	1.23835616438356	0	0	1	1	1	0	-1.11086079561784	low
TCGA-26-5134-01	0.457534246575342	0	0	1	0	0	0	-0.358447648648835	low
TCGA-26-5139-01	0.131506849315068	0	1	0	0	0	1	1.01931076418708	high
TCGA-27-1830-01	0.421917808219178	1	1	0	0	0	1	1.01931076418708	high
TCGA-27-1831-01	1.38082191780822	1	1	0	1	0	0	0.00462850614883864	low
TCGA-27-1832-01	0.821917808219178	1	1	0	0	0	0	0.464196192937463	high
TCGA-27-1834-01	3.37534246575342	1	0	1	1	0	0	-0.81801533543746	low
TCGA-27-1835-01	1.77534246575342	1	0	1	1	0	0	-0.81801533543746	low
TCGA-27-1837-01	1.16986301369863	1	0	0	0	0	1	0.555114571249618	high
TCGA-27-2519-01	0.865753424657534	1	0	1	0	0	0	-0.358447648648835	low
TCGA-27-2521-01	0.865753424657534	1	0	1	1	1	0	-1.11086079561784	low
TCGA-27-2523-01	1.33972602739726	1	1	0	0	0	1	1.01931076418708	high
TCGA-27-2524-01	0.632876712328767	1	1	0	0	0	1	1.01931076418708	high
TCGA-27-2526-01	0.238356164383562	1	0	1	1	1	1	-0.555746224368219	low
TCGA-27-2528-01	1.31232876712329	1	1	1	0	0	0	0.105748544288628	low
TCGA-28-1747-01	0.210958904109589	1	0	1	0	1	0	-0.651293108829212	low
TCGA-28-1753-01	0.0986301369863014	0	1	0	0	0	1	1.01931076418708	high
TCGA-28-2509-01	0.397260273972603	0	1	0	0	0	1	1.01931076418708	high
TCGA-28-2513-01	0.608219178082192	0	0	0	0	0	1	0.555114571249618	high
TCGA-28-2514-01	0.438356164383562	0	1	1	0	1	0	-0.187096915891749	low
TCGA-28-5204-01	1.24383561643836	1	1	1	0	0	1	0.660863115538246	high
TCGA-28-5207-01	0.93972602739726	1	0	0	0	0	0	0	low
TCGA-28-5208-01	1.2958904109589	1	0	1	0	0	1	0.196666922600783	low
TCGA-28-5213-01	0.816438356164384	0	1	1	1	1	0	-0.646664602680374	low
TCGA-28-5215-01	0.917808219178082	1	0	0	0	0	1	0.555114571249618	high
TCGA-28-5216-01	1.13698630136986	0	1	1	0	0	0	0.105748544288628	low
TCGA-28-5218-01	0.43013698630137	1	1	0	0	0	1	1.01931076418708	high
TCGA-28-5220-01	0.873972602739726	1	0	1	0	0	0	-0.358447648648835	low
TCGA-32-1970-01	1.27945205479452	1	0	1	0	1	0	-0.651293108829212	low
TCGA-32-1980-01	0.0986301369863014	1	1	1	0	0	1	0.660863115538246	high
TCGA-32-2615-01	1.32876712328767	1	1	1	0	0	0	0.105748544288628	low
TCGA-32-2616-01	0.610958904109589	1	1	0	0	0	1	1.01931076418708	high
TCGA-32-2634-01	0.73972602739726	0	0	0	0	0	0	0	low
TCGA-32-2638-01	0.613698630136986	1	1	0	0	0	1	1.01931076418708	high
TCGA-32-4213-01	0.975342465753425	0	1	0	0	0	0	0.464196192937463	high
TCGA-32-5222-01	0.452054794520548	1	1	1	0	0	0	0.105748544288628	low
TCGA-41-2571-01	0.0712328767123288	1	1	0	0	0	0	0.464196192937463	high
TCGA-41-2572-01	1.11232876712329	1	1	0	0	0	0	0.464196192937463	high
TCGA-41-3915-01	0.501369863013699	1	1	0	0	0	1	1.01931076418708	high
TCGA-41-4097-01	0.0164383561643836	1	1	0	0	0	1	1.01931076418708	high
TCGA-41-5651-01	0.961643835616438	0	0	1	1	1	0	-1.11086079561784	low
TCGA-76-4926-01	0.378082191780822	1	1	0	0	0	0	0.464196192937463	high
TCGA-76-4928-01	0.257534246575342	1	1	0	0	0	1	1.01931076418708	high
