# Supplementary material for: An Immune-Related Gene Pairs Signature Predicts Prognosis and Immune Heterogeneity in Glioblastoma
Source: Front Oncol. 2021 Apr 13;11:592211. doi: 10.3389/fonc.2021.592211 (PMC8076680; doi:10.3389/fonc.2021.592211)
Supplement: Supplementary file 2 [file DataSheet_2.csv]

	futime	fustat	HSPA6|BMP2	PSMC3|MDK	FGF2|OSMR	PPP4C|MDK	LEFTY2|MSTN	riskScore	risk
CGGA_1001	3817	0	1	0	0	0	1	1.01931076418708	high
CGGA_1007	345	1	1	0	0	0	0	0.464196192937463	high
CGGA_1011	109	1	1	0	0	0	1	1.01931076418708	high
CGGA_1015	164	1	1	0	0	0	0	0.464196192937463	high
CGGA_1019	212	1	1	0	0	0	1	1.01931076418708	high
CGGA_1023	681	1	1	0	0	0	0	0.464196192937463	high
CGGA_1024	3074	1	0	0	0	0	0	0	low
CGGA_1026	1570	1	0	1	0	1	0	-0.651293108829212	low
CGGA_1035	567	1	1	0	0	0	1	1.01931076418708	high
CGGA_1039	727	1	0	0	0	0	0	0	low
CGGA_1045	348	1	1	0	0	0	1	1.01931076418708	high
CGGA_1049	809	1	1	0	0	0	1	1.01931076418708	high
CGGA_1072	1090	1	0	1	0	1	0	-0.651293108829212	low
CGGA_1077	591	1	1	0	1	0	1	0.559743077398456	high
CGGA_1078	315	1	1	1	1	0	0	-0.353819142499997	low
CGGA_1083	450	1	1	0	0	0	1	1.01931076418708	high
CGGA_1091	1116	1	1	0	0	0	1	1.01931076418708	high
CGGA_1109	1348	1	1	1	1	1	0	-0.646664602680374	low
CGGA_1124	484	1	1	0	0	0	1	1.01931076418708	high
CGGA_1139	1196	1	1	1	1	0	1	0.201295428749621	high
CGGA_1171	412	1	1	0	0	0	0	0.464196192937463	high
CGGA_1177	449	1	1	0	0	0	1	1.01931076418708	high
CGGA_1180	1226	0	1	0	0	0	0	0.464196192937463	high
CGGA_1188	256	1	1	1	0	1	1	0.368017655357869	high
CGGA_1214	604	1	1	0	0	0	0	0.464196192937463	high
CGGA_1216	312	1	1	0	0	0	0	0.464196192937463	high
CGGA_1218	286	1	1	1	0	0	0	0.105748544288628	low
CGGA_1224	271	1	1	0	0	0	1	1.01931076418708	high
CGGA_1234	705	1	1	0	0	0	0	0.464196192937463	high
CGGA_1237	296	1	1	0	0	0	0	0.464196192937463	high
CGGA_1240	19	1	1	0	1	0	1	0.559743077398456	high
CGGA_1251	272	1	0	0	1	0	0	-0.459567686788625	low
CGGA_1258	114	1	1	0	0	0	0	0.464196192937463	high
CGGA_1270	188	1	1	0	0	0	1	1.01931076418708	high
CGGA_1271	523	1	0	0	0	0	1	0.555114571249618	high
CGGA_1272	124	1	1	1	0	1	0	-0.187096915891749	low
CGGA_1283	20	1	1	0	1	0	1	0.559743077398456	high
CGGA_1285	79	1	1	0	0	0	1	1.01931076418708	high
CGGA_1299	550	1	1	0	0	0	1	1.01931076418708	high
CGGA_1301	239	1	1	1	1	0	1	0.201295428749621	high
CGGA_1313	379	1	1	0	0	0	1	1.01931076418708	high
CGGA_1320	59	1	1	0	0	0	0	0.464196192937463	high
CGGA_1332	510	0	1	0	0	0	0	0.464196192937463	high
CGGA_1338	1122	1	1	0	0	0	1	1.01931076418708	high
CGGA_1342	186	1	1	0	0	0	0	0.464196192937463	high
CGGA_1343	94	1	1	1	0	0	0	0.105748544288628	low
CGGA_1346	284	1	1	0	0	0	1	1.01931076418708	high
CGGA_1370	325	0	1	0	0	0	0	0.464196192937463	high
CGGA_1393	275	1	1	0	0	0	1	1.01931076418708	high
CGGA_272	217	1	1	0	0	0	1	1.01931076418708	high
CGGA_274	610	0	1	0	0	0	0	0.464196192937463	high
CGGA_318	222	1	1	0	0	0	1	1.01931076418708	high
CGGA_413	183	0	1	0	0	0	0	0.464196192937463	high
CGGA_483	277	1	1	0	0	0	1	1.01931076418708	high
CGGA_494	4435	0	0	1	1	1	0	-1.11086079561784	low
CGGA_499	122	1	1	1	0	1	1	0.368017655357869	high
CGGA_525	138	1	1	0	0	0	1	1.01931076418708	high
CGGA_604	381	1	1	0	0	0	1	1.01931076418708	high
CGGA_624	122	1	1	0	0	0	1	1.01931076418708	high
CGGA_658	372	1	0	0	0	0	0	0	low
CGGA_669	607	1	0	1	1	1	0	-1.11086079561784	low
CGGA_676	376	1	0	0	0	0	1	0.555114571249618	high
CGGA_679	263	1	1	0	0	0	0	0.464196192937463	high
CGGA_680	2373	1	0	1	1	0	0	-0.81801533543746	low
CGGA_700	170	0	0	1	1	1	0	-1.11086079561784	low
CGGA_731	503	1	1	1	1	0	0	-0.353819142499997	low
CGGA_773	443	1	0	1	1	1	0	-1.11086079561784	low
CGGA_782	289	1	0	1	0	0	0	-0.358447648648835	low
CGGA_789	345	1	1	0	0	0	1	1.01931076418708	high
CGGA_802	681	1	1	1	0	0	1	0.660863115538246	high
CGGA_804	614	0	0	1	0	0	0	-0.358447648648835	low
CGGA_808	1167	0	0	1	0	0	0	-0.358447648648835	low
CGGA_837	432	1	1	0	0	0	0	0.464196192937463	high
CGGA_842	204	1	1	0	0	0	0	0.464196192937463	high
CGGA_848	239	0	1	0	0	0	1	1.01931076418708	high
CGGA_850	564	0	0	0	0	0	0	0	low
CGGA_859	387	1	1	0	0	0	1	1.01931076418708	high
CGGA_876	159	1	1	0	0	0	1	1.01931076418708	high
CGGA_878	863	1	0	0	0	0	1	0.555114571249618	high
CGGA_902	193	1	1	1	0	0	0	0.105748544288628	low
CGGA_D02	484	1	1	1	0	0	1	0.660863115538246	high
CGGA_D03	423	1	1	0	0	0	1	1.01931076418708	high
CGGA_D09	233	1	1	0	0	0	1	1.01931076418708	high
CGGA_D26	263	1	1	0	0	0	1	1.01931076418708	high
CGGA_D32	358	1	1	0	0	0	1	1.01931076418708	high
CGGA_D35	661	1	0	0	0	0	1	0.555114571249618	high
CGGA_D36	34	1	1	0	0	0	1	1.01931076418708	high
CGGA_D37	965	1	0	0	0	0	1	0.555114571249618	high
CGGA_D51	135	1	1	0	0	0	1	1.01931076418708	high
CGGA_D57	766	1	0	0	0	0	0	0	low
CGGA_342	500	1	1	1	0	1	0	-0.187096915891749	low
CGGA_719	101	1	1	1	1	1	0	-0.646664602680374	low
CGGA_1060	227	1	0	0	1	0	0	-0.459567686788625	low
CGGA_1068	68	1	1	1	0	0	1	0.660863115538246	high
CGGA_1105	609	1	0	1	0	0	0	-0.358447648648835	low
CGGA_1129	168	1	0	0	0	0	1	0.555114571249618	high
CGGA_1136	236	1	0	1	1	1	0	-1.11086079561784	low
CGGA_1170	346	1	0	0	0	0	0	0	low
CGGA_1175	441	1	0	0	0	0	0	0	low
CGGA_1219	2120	1	0	1	1	1	1	-0.555746224368219	low
CGGA_1227	1197	1	1	0	0	0	0	0.464196192937463	high
CGGA_1287	533	1	0	1	1	1	1	-0.555746224368219	low
CGGA_1314	172	1	0	0	0	0	1	0.555114571249618	high
CGGA_1324	848	1	0	1	1	1	0	-1.11086079561784	low
CGGA_1375	92	1	0	1	1	1	0	-1.11086079561784	low
CGGA_1381	46	1	0	0	1	0	0	-0.459567686788625	low
CGGA_1384	191	1	0	1	1	1	0	-1.11086079561784	low
CGGA_1394	139	1	0	1	1	1	1	-0.555746224368219	low
CGGA_1409	2727	0	0	1	1	1	0	-1.11086079561784	low
CGGA_1412	296	1	0	0	1	0	0	-0.459567686788625	low
CGGA_374	493	1	0	1	1	1	0	-1.11086079561784	low
CGGA_491	1074	1	0	1	1	1	0	-1.11086079561784	low
CGGA_545	555	1	0	1	1	1	0	-1.11086079561784	low
CGGA_710	660	1	1	1	1	0	0	-0.353819142499997	low
CGGA_747	970	1	0	1	1	1	0	-1.11086079561784	low
CGGA_761	1840	1	0	0	0	0	0	0	low
CGGA_822	2237	1	0	1	1	1	0	-1.11086079561784	low
CGGA_899	231	1	0	1	1	1	1	-0.555746224368219	low
CGGA_D34	147	1	0	1	1	0	1	-0.262900764187842	low
CGGA_D38	689	1	1	0	1	0	0	0.00462850614883864	low
CGGA_D59	NA	NA	0	1	1	1	0	-1.11086079561784	low
CGGA_518	212	1	0	1	1	0	0	-0.81801533543746	low
CGGA_J100	NA	NA	0	1	1	1	1	-0.555746224368219	low
CGGA_1008	315	1	1	0	0	0	0	0.464196192937463	high
CGGA_1053	370	1	0	0	0	0	0	0	low
CGGA_1070	333	1	1	0	0	0	1	1.01931076418708	high
CGGA_1073	270	1	1	0	0	1	0	0.171350732757087	low
CGGA_1074	86	1	1	0	0	0	1	1.01931076418708	high
CGGA_1099	122	1	1	1	0	0	1	0.660863115538246	high
CGGA_1114	460	1	1	0	0	0	1	1.01931076418708	high
CGGA_1116	248	1	0	1	1	1	0	-1.11086079561784	low
CGGA_1119	422	1	1	0	1	0	0	0.00462850614883864	low
CGGA_1197	942	1	0	1	1	0	0	-0.81801533543746	low
CGGA_1275	183	1	1	0	0	0	1	1.01931076418708	high
CGGA_1450	957	1	0	1	1	0	0	-0.81801533543746	low
CGGA_1460	209	1	1	0	0	0	0	0.464196192937463	high
CGGA_1475	182	1	0	1	0	1	1	-0.0961785375795944	low
CGGA_759	1263	1	0	0	0	0	1	0.555114571249618	high
CGGA_D30	215	1	0	1	0	0	0	-0.358447648648835	low
CGGA_1017	768	1	0	1	1	1	0	-1.11086079561784	low
CGGA_1036	806	1	1	0	0	0	1	1.01931076418708	high
CGGA_1041	3593	0	0	1	1	0	0	-0.81801533543746	low
CGGA_1075	398	1	1	0	0	0	1	1.01931076418708	high
CGGA_1086	1977	1	1	1	0	1	1	0.368017655357869	high
CGGA_1103	585	1	0	0	1	0	0	-0.459567686788625	low
CGGA_1106	420	1	1	0	1	0	1	0.559743077398456	high
CGGA_1130	402	1	0	1	1	0	0	-0.81801533543746	low
CGGA_1134	59	1	1	0	0	0	1	1.01931076418708	high
CGGA_1135	1244	1	1	0	0	0	1	1.01931076418708	high
CGGA_1138	411	1	1	0	1	0	0	0.00462850614883864	low
CGGA_1142	1005	1	1	0	0	0	0	0.464196192937463	high
CGGA_1164	1022	1	0	1	1	1	0	-1.11086079561784	low
CGGA_1172	3131	0	1	1	1	1	1	-0.0915500314307557	low
CGGA_120	288	1	0	0	0	0	0	0	low
CGGA_1208	161	1	1	0	0	0	1	1.01931076418708	high
CGGA_1236	191	1	1	1	1	1	0	-0.646664602680374	low
CGGA_1248	138	1	1	1	1	1	1	-0.0915500314307557	low
CGGA_1255	118	1	1	0	0	0	1	1.01931076418708	high
CGGA_1256	2557	0	0	0	0	0	0	0	low
CGGA_1257	192	1	1	1	1	1	0	-0.646664602680374	low
CGGA_1260	177	1	1	0	0	0	1	1.01931076418708	high
CGGA_1262	166	1	1	1	0	0	1	0.660863115538246	high
CGGA_1282	1116	1	1	1	1	1	0	-0.646664602680374	low
CGGA_1325	NA	NA	1	1	1	1	1	-0.0915500314307557	low
CGGA_1326	322	1	1	0	0	0	1	1.01931076418708	high
CGGA_1337	2172	1	1	1	1	1	1	-0.0915500314307557	low
CGGA_1353	1022	1	1	0	0	0	0	0.464196192937463	high
CGGA_1354	530	1	1	0	0	0	1	1.01931076418708	high
CGGA_1365	253	1	1	1	0	0	1	0.660863115538246	high
CGGA_1371	2791	0	1	0	0	0	1	1.01931076418708	high
CGGA_1378	378	1	1	1	1	1	1	-0.0915500314307557	low
CGGA_1380	291	1	1	1	0	0	0	0.105748544288628	low
CGGA_1382	284	1	0	0	0	0	0	0	low
CGGA_1387	90	1	1	0	0	0	0	0.464196192937463	high
CGGA_139	694	1	0	1	1	1	0	-1.11086079561784	low
CGGA_1391	426	0	1	0	0	0	0	0.464196192937463	high
CGGA_1392	473	1	1	0	0	0	0	0.464196192937463	high
CGGA_1402	2742	0	1	0	0	0	1	1.01931076418708	high
CGGA_1403	679	1	0	0	1	0	1	0.095546884460993	low
CGGA_1410	825	1	1	1	1	0	0	-0.353819142499997	low
CGGA_1415	2719	0	1	0	0	0	1	1.01931076418708	high
CGGA_1418	287	1	1	1	0	0	1	0.660863115538246	high
CGGA_1419	249	1	1	0	1	0	1	0.559743077398456	high
CGGA_1420	364	1	1	1	1	1	1	-0.0915500314307557	low
CGGA_1422	204	1	1	1	0	0	1	0.660863115538246	high
CGGA_1425	640	1	1	1	0	0	1	0.660863115538246	high
CGGA_1426	133	1	1	0	1	0	1	0.559743077398456	high
CGGA_1429	2685	0	0	1	1	1	0	-1.11086079561784	low
CGGA_1430	162	1	1	0	1	0	1	0.559743077398456	high
CGGA_1433	394	1	1	0	0	0	1	1.01931076418708	high
CGGA_1441	1882	1	1	0	0	0	1	1.01931076418708	high
CGGA_1444	378	1	1	0	0	0	0	0.464196192937463	high
CGGA_1451	438	1	1	0	0	0	1	1.01931076418708	high
CGGA_1452	468	1	1	0	0	0	1	1.01931076418708	high
CGGA_1457	312	1	1	0	0	0	1	1.01931076418708	high
CGGA_1461	226	1	1	0	0	0	0	0.464196192937463	high
CGGA_1462	174	1	1	0	0	0	1	1.01931076418708	high
CGGA_1467	866	1	0	1	0	1	0	-0.651293108829212	low
CGGA_1472	1025	1	1	1	1	0	1	0.201295428749621	high
CGGA_1476	299	1	1	0	1	0	0	0.00462850614883864	low
CGGA_1478	542	1	1	1	0	0	0	0.105748544288628	low
CGGA_1480	405	1	1	0	0	0	1	1.01931076418708	high
CGGA_1481	131	1	1	1	0	0	1	0.660863115538246	high
CGGA_1486	184	1	1	1	0	0	1	0.660863115538246	high
CGGA_1491	246	1	0	0	1	0	0	-0.459567686788625	low
CGGA_1492	268	1	1	0	0	0	1	1.01931076418708	high
CGGA_1494	269	1	1	1	1	1	0	-0.646664602680374	low
CGGA_1496	330	1	0	1	1	0	0	-0.81801533543746	low
CGGA_1498	NA	NA	1	1	0	0	1	0.660863115538246	high
CGGA_1500	108	1	1	0	0	0	1	1.01931076418708	high
CGGA_1501	222	1	1	0	0	0	1	1.01931076418708	high
CGGA_1503	777	1	1	1	0	0	1	0.660863115538246	high
CGGA_1505	172	1	1	1	0	0	1	0.660863115538246	high
CGGA_1507	715	1	1	0	0	0	0	0.464196192937463	high
CGGA_1520	297	1	1	1	1	0	1	0.201295428749621	high
CGGA_1521	205	1	1	1	1	0	1	0.201295428749621	high
CGGA_1529	583	1	0	1	1	0	0	-0.81801533543746	low
CGGA_1534	27	1	0	1	1	1	1	-0.555746224368219	low
CGGA_1535	232	1	1	0	0	0	1	1.01931076418708	high
CGGA_1537	97	1	1	0	0	0	1	1.01931076418708	high
CGGA_1538	247	1	1	0	0	0	1	1.01931076418708	high
CGGA_1539	2462	0	0	1	1	1	0	-1.11086079561784	low
CGGA_1541	67	1	1	0	1	0	1	0.559743077398456	high
CGGA_1542	184	0	0	1	1	1	1	-0.555746224368219	low
CGGA_1543	723	1	1	0	0	0	1	1.01931076418708	high
CGGA_1546	223	1	1	0	0	0	1	1.01931076418708	high
CGGA_1548	1054	1	1	0	0	0	1	1.01931076418708	high
CGGA_1551	347	1	1	0	0	0	1	1.01931076418708	high
CGGA_1558	130	1	0	1	0	0	0	-0.358447648648835	low
CGGA_1559	603	1	0	1	1	1	0	-1.11086079561784	low
CGGA_1560	459	1	0	1	0	1	0	-0.651293108829212	low
CGGA_1564	190	1	1	0	1	0	1	0.559743077398456	high
CGGA_1571	412	0	0	1	1	0	1	-0.262900764187842	low
CGGA_1572	160	1	1	0	1	0	0	0.00462850614883864	low
CGGA_1586	232	1	1	0	0	0	1	1.01931076418708	high
CGGA_1595	2363	0	0	1	1	1	0	-1.11086079561784	low
CGGA_1596	205	1	1	0	0	0	0	0.464196192937463	high
CGGA_1597	174	1	1	0	0	0	1	1.01931076418708	high
CGGA_1601	710	1	1	0	0	0	1	1.01931076418708	high
CGGA_1603	356	1	1	1	0	1	1	0.368017655357869	high
CGGA_1604	740	1	1	1	0	1	0	-0.187096915891749	low
CGGA_1605	321	1	1	1	1	1	0	-0.646664602680374	low
CGGA_1611	1158	1	0	1	1	1	0	-1.11086079561784	low
CGGA_1612	718	1	1	0	0	0	1	1.01931076418708	high
CGGA_1613	250	0	1	0	0	0	1	1.01931076418708	high
CGGA_1615	586	1	1	1	0	0	0	0.105748544288628	low
CGGA_1624	87	1	1	1	0	0	1	0.660863115538246	high
CGGA_1626	696	1	1	0	0	0	0	0.464196192937463	high
CGGA_1631	221	1	1	0	0	0	1	1.01931076418708	high
CGGA_1634	366	1	1	1	0	1	1	0.368017655357869	high
CGGA_1635	332	1	0	1	0	1	1	-0.0961785375795944	low
CGGA_1641	291	1	1	0	0	1	1	0.726465304006704	high
CGGA_1643	NA	NA	0	0	1	0	0	-0.459567686788625	low
CGGA_1644	173	1	1	0	0	0	1	1.01931076418708	high
CGGA_1650	1283	1	0	1	1	1	0	-1.11086079561784	low
CGGA_1654	NA	NA	1	0	0	0	1	1.01931076418708	high
CGGA_1656	149	1	1	0	0	0	0	0.464196192937463	high
CGGA_1658	1574	1	1	0	0	0	1	1.01931076418708	high
CGGA_1659	387	1	1	0	0	0	1	1.01931076418708	high
CGGA_1663	290	1	1	1	0	0	1	0.660863115538246	high
CGGA_1666	249	1	1	1	0	0	1	0.660863115538246	high
CGGA_1678	657	1	1	1	0	0	1	0.660863115538246	high
CGGA_1681	346	1	1	1	1	0	1	0.201295428749621	high
CGGA_1682	345	1	0	0	0	0	1	0.555114571249618	high
CGGA_1684	NA	NA	1	1	0	1	1	0.368017655357869	high
CGGA_1687	2118	0	1	0	0	0	1	1.01931076418708	high
CGGA_1690	592	1	1	0	0	0	1	1.01931076418708	high
CGGA_1694	624	1	1	1	0	1	1	0.368017655357869	high
CGGA_1697	89	1	0	1	1	0	0	-0.81801533543746	low
CGGA_1698	388	1	1	0	0	0	1	1.01931076418708	high
CGGA_1699	2088	0	0	1	1	1	1	-0.555746224368219	low
CGGA_1702	168	1	0	1	1	0	0	-0.81801533543746	low
CGGA_1706	2068	0	1	0	0	0	1	1.01931076418708	high
CGGA_1708	1122	1	1	0	0	0	0	0.464196192937463	high
CGGA_1709	415	1	0	0	0	0	0	0	low
CGGA_1713	332	1	0	0	1	0	1	0.095546884460993	low
CGGA_1722	349	1	1	1	0	1	1	0.368017655357869	high
CGGA_1727	1980	0	0	1	1	1	0	-1.11086079561784	low
CGGA_1728	917	1	0	1	0	1	1	-0.0961785375795944	low
CGGA_1729	244	1	1	0	1	0	1	0.559743077398456	high
CGGA_1735	813	1	0	0	0	0	0	0	low
CGGA_1736	938	1	1	0	0	0	1	1.01931076418708	high
CGGA_1740	363	1	0	0	1	0	1	0.095546884460993	low
CGGA_1744	1936	0	1	0	0	0	1	1.01931076418708	high
CGGA_1749	401	1	1	0	0	0	1	1.01931076418708	high
CGGA_1750	250	1	1	1	1	0	0	-0.353819142499997	low
CGGA_1758	414	1	1	0	0	0	0	0.464196192937463	high
CGGA_1764	710	1	0	1	1	1	0	-1.11086079561784	low
CGGA_1767	86	1	1	1	0	0	1	0.660863115538246	high
CGGA_1769	1854	0	0	1	1	1	0	-1.11086079561784	low
CGGA_1770	267	1	0	1	1	1	0	-1.11086079561784	low
CGGA_1773	104	1	1	0	0	0	0	0.464196192937463	high
CGGA_1776	259	1	0	0	0	0	0	0	low
CGGA_1780	1826	0	1	1	1	1	1	-0.0915500314307557	low
CGGA_1785	329	1	0	0	0	0	0	0	low
CGGA_1807	247	1	0	0	1	0	0	-0.459567686788625	low
CGGA_1811	304	1	1	1	1	0	1	0.201295428749621	high
CGGA_1812	780	1	1	0	0	0	1	1.01931076418708	high
CGGA_1814	221	1	1	0	1	0	1	0.559743077398456	high
CGGA_1815	185	1	1	0	0	0	1	1.01931076418708	high
CGGA_1817	399	1	1	1	1	1	0	-0.646664602680374	low
CGGA_1819	1005	1	1	0	1	0	0	0.00462850614883864	low
CGGA_1820	77	1	1	0	0	0	1	1.01931076418708	high
CGGA_1826	44	1	1	0	1	0	0	0.00462850614883864	low
CGGA_1833	494	1	1	0	0	0	0	0.464196192937463	high
CGGA_1840	1179	0	0	1	1	0	0	-0.81801533543746	low
CGGA_1857	157	1	1	0	0	0	1	1.01931076418708	high
CGGA_1865	89	1	1	0	0	0	1	1.01931076418708	high
CGGA_1866	127	1	1	0	0	0	0	0.464196192937463	high
CGGA_1870	1556	0	0	1	1	1	0	-1.11086079561784	low
CGGA_1886	338	1	1	0	1	0	1	0.559743077398456	high
CGGA_1899	176	1	1	0	1	0	1	0.559743077398456	high
CGGA_1901	540	1	1	0	0	0	0	0.464196192937463	high
CGGA_1908	298	1	1	0	0	0	0	0.464196192937463	high
CGGA_1911	1451	0	0	0	0	0	1	0.555114571249618	high
CGGA_1912	507	1	1	0	1	0	1	0.559743077398456	high
CGGA_1916	NA	NA	0	0	1	0	0	-0.459567686788625	low
CGGA_1946	142	1	1	0	0	0	1	1.01931076418708	high
CGGA_1953	73	1	1	0	0	0	1	1.01931076418708	high
CGGA_1955	457	1	1	0	1	0	0	0.00462850614883864	low
CGGA_1972	1291	0	1	0	0	0	1	1.01931076418708	high
CGGA_1976	73	1	1	0	0	0	1	1.01931076418708	high
CGGA_1985	380	1	0	1	1	1	0	-1.11086079561784	low
CGGA_2003	780	1	1	1	1	0	0	-0.353819142499997	low
CGGA_2008	44	1	1	1	0	0	1	0.660863115538246	high
CGGA_2024	328	1	0	1	1	1	1	-0.555746224368219	low
CGGA_2038	NA	1	0	0	0	0	0	0	low
CGGA_2039	702	0	1	1	1	1	1	-0.0915500314307557	low
CGGA_2047	598	1	0	0	0	0	0	0	low
CGGA_2053	1031	0	1	1	1	1	1	-0.0915500314307557	low
CGGA_2056	1019	0	1	0	1	0	1	0.559743077398456	high
CGGA_2062	41	1	0	0	0	0	1	0.555114571249618	high
CGGA_2075	266	1	1	0	0	0	1	1.01931076418708	high
CGGA_2078	280	1	1	0	0	0	1	1.01931076418708	high
CGGA_2082	571	0	0	0	0	0	1	0.555114571249618	high
CGGA_2088	NA	NA	1	1	0	0	1	0.660863115538246	high
CGGA_2106	892	0	0	1	1	1	0	-1.11086079561784	low
CGGA_2115	171	1	1	0	1	0	1	0.559743077398456	high
CGGA_487	156	1	1	0	0	0	1	1.01931076418708	high
CGGA_509	623	1	1	0	0	1	0	0.171350732757087	low
CGGA_530	506	1	1	0	1	0	1	0.559743077398456	high
CGGA_568	285	1	1	1	1	0	0	-0.353819142499997	low
CGGA_777	146	1	0	0	0	0	1	0.555114571249618	high
CGGA_831	546	1	1	0	1	0	1	0.559743077398456	high
CGGA_869	537	0	1	0	0	0	0	0.464196192937463	high
CGGA_D53	NA	NA	1	0	0	1	1	0.726465304006704	high
CGGA_P100	268	1	1	1	0	1	0	-0.187096915891749	low
CGGA_P102	1269	1	1	0	1	0	1	0.559743077398456	high
CGGA_P106	71	1	1	0	0	0	1	1.01931076418708	high
CGGA_P109	407	1	0	1	0	1	0	-0.651293108829212	low
CGGA_P112	834	1	1	1	1	1	0	-0.646664602680374	low
CGGA_P116	305	1	1	1	0	1	1	0.368017655357869	high
CGGA_P136	842	1	1	1	1	1	0	-0.646664602680374	low
CGGA_P143	261	1	1	0	1	0	1	0.559743077398456	high
CGGA_P15	723	1	0	1	1	0	0	-0.81801533543746	low
CGGA_P154	NA	NA	0	1	1	1	0	-1.11086079561784	low
CGGA_P16	NA	NA	0	0	1	0	0	-0.459567686788625	low
CGGA_P160	219	1	1	0	0	0	1	1.01931076418708	high
CGGA_P164	1553	0	1	1	1	1	0	-0.646664602680374	low
CGGA_P175	183	1	1	1	1	0	1	0.201295428749621	high
CGGA_P178	1442	0	1	1	1	1	1	-0.0915500314307557	low
CGGA_P180	260	1	1	1	0	1	1	0.368017655357869	high
CGGA_P182	1512	0	1	0	0	0	1	1.01931076418708	high
CGGA_P199	203	1	1	0	0	0	0	0.464196192937463	high
CGGA_P205	583	1	1	1	1	0	1	0.201295428749621	high
CGGA_P22	406	1	0	0	1	0	0	-0.459567686788625	low
CGGA_P25	147	1	1	1	0	1	1	0.368017655357869	high
CGGA_P28	107	1	1	0	0	0	0	0.464196192937463	high
CGGA_P280	1342	0	1	1	1	1	0	-0.646664602680374	low
CGGA_P283	1331	0	1	0	0	0	0	0.464196192937463	high
CGGA_P295	273	1	1	0	1	0	0	0.00462850614883864	low
CGGA_P335	1203	0	0	1	1	0	0	-0.81801533543746	low
CGGA_P385	1112	0	1	1	1	1	0	-0.646664602680374	low
CGGA_P401	788	1	0	1	1	1	0	-1.11086079561784	low
CGGA_P411	440	1	0	1	1	1	1	-0.555746224368219	low
CGGA_P415	195	1	1	0	0	0	1	1.01931076418708	high
CGGA_P499	NA	NA	1	1	0	0	1	0.660863115538246	high
CGGA_P512	541	1	1	1	1	1	1	-0.0915500314307557	low
CGGA_P585	344	1	1	0	0	1	0	0.171350732757087	low
CGGA_P596	777	0	0	1	1	1	0	-1.11086079561784	low
CGGA_P609	726	0	1	1	1	0	0	-0.353819142499997	low
CGGA_P610	345	1	1	0	1	0	1	0.559743077398456	high
CGGA_P619	236	1	1	0	0	0	0	0.464196192937463	high
CGGA_P625	161	1	0	1	0	0	0	-0.358447648648835	low
CGGA_P7	110	1	1	0	0	0	1	1.01931076418708	high
CGGA_P87	240	1	1	1	1	0	1	0.201295428749621	high
CGGA_P89	294	1	1	0	0	0	1	1.01931076418708	high
CGGA_P99	679	0	0	1	1	1	0	-1.11086079561784	low
