# Supplementary material for: An Immune-Related Gene Pairs Signature Predicts Prognosis and Immune Heterogeneity in Glioblastoma
Source: Front Oncol. 2021 Apr 13;11:592211. doi: 10.3389/fonc.2021.592211 (PMC8076680; doi:10.3389/fonc.2021.592211)
Supplement: Supplementary file 3 [file DataSheet_3.csv]

setID	Observed score	pvalue	adjp
HALLMARK_EPITHELIAL_MESENCHYMAL_TRANSITION	0.722	5.00E-05	0.00042
HALLMARK_ALLOGRAFT_REJECTION	0.653	5.00E-05	0.00042
HALLMARK_INTERFERON_GAMMA_RESPONSE	0.619	5.00E-05	0.00042
HALLMARK_TNFA_SIGNALING_VIA_NFKB	0.706	5.00E-05	0.00042
HALLMARK_INFLAMMATORY_RESPONSE	0.689	5.00E-05	0.00042
HALLMARK_IL6_JAK_STAT3_SIGNALING	0.706	5.00E-05	0.00042
HALLMARK_IL2_STAT5_SIGNALING	0.56	0.00025	0.0018
HALLMARK_COMPLEMENT	0.541	0.00055	0.0034
HALLMARK_P53_PATHWAY	0.515	0.0017	0.0094
HALLMARK_HYPOXIA	0.518	0.0024	0.011
HALLMARK_APOPTOSIS	0.535	0.0024	0.011
HALLMARK_COAGULATION	0.544	0.004	0.017
