# Supplementary material for: An Immune-Related Gene Pairs Signature Predicts Prognosis and Immune Heterogeneity in Glioblastoma
Source: Front Oncol. 2021 Apr 13;11:592211. doi: 10.3389/fonc.2021.592211 (PMC8076680; doi:10.3389/fonc.2021.592211)
Supplement: Supplementary file 4 [file DataSheet_4.csv]

setID	Observed score	pvalue	adjp
HALLMARK_EPITHELIAL_MESENCHYMAL_TRANSITION	0.708	5.00E-05	0.00016
HALLMARK_TNFA_SIGNALING_VIA_NFKB	0.681	5.00E-05	0.00016
HALLMARK_INFLAMMATORY_RESPONSE	0.661	5.00E-05	0.00016
HALLMARK_INTERFERON_GAMMA_RESPONSE	0.633	5.00E-05	0.00016
HALLMARK_COMPLEMENT	0.575	5.00E-05	0.00016
HALLMARK_IL2_STAT5_SIGNALING	0.55	5.00E-05	0.00016
HALLMARK_KRAS_SIGNALING_UP	0.5	5.00E-05	0.00016
HALLMARK_P53_PATHWAY	0.466	5.00E-05	0.00016
HALLMARK_GLYCOLYSIS	0.447	1.00E-04	0.00028
HALLMARK_ESTROGEN_RESPONSE_LATE	0.44	1.00E-04	0.00028
HALLMARK_G2M_CHECKPOINT	-0.295	9.00E-04	0.0024
HALLMARK_MITOTIC_SPINDLE	-0.278	0.002	0.0049
