# Supplementary material for: An Immune-Related Gene Pairs Signature Predicts Prognosis and Immune Heterogeneity in Glioblastoma
Source: Front Oncol. 2021 Apr 13;11:592211. doi: 10.3389/fonc.2021.592211 (PMC8076680; doi:10.3389/fonc.2021.592211)
Supplement: Supplementary file 5 [file DataSheet_5.csv]

gene1	gene2	cor	p.value
CD274	CTLA4	0.153	0.049507757
CD274	COL6A3	0.258	0.000833939
CD274	COL1A1	0.28	0.000273974
CD274	COL1A2	0.296	0.000112935
CD274	LRRC15	0.268	0.000510786
CD274	IDO1	0.301	8.69E-05
CD274	IL6	0.322	2.50E-05
CD274	PTGS2	0.263	0.00065642
CTLA4	COL6A3	0.309	5.47E-05
CTLA4	COL1A1	0.251	0.00113029
CTLA4	COL1A2	0.314	3.96E-05
CTLA4	LRRC15	0.119	0.127400863
CTLA4	IDO1	0.352	3.58E-06
CTLA4	IL6	0.224	0.003773079
CTLA4	PTGS2	0.244	0.001600199
COL6A3	COL1A1	0.944	1.30E-80
COL6A3	COL1A2	0.843	9.24E-46
COL6A3	LRRC15	0.593	4.73E-17
COL6A3	IDO1	0.206	0.00792161
COL6A3	IL6	0.506	4.10E-12
COL6A3	PTGS2	0.543	5.00E-14
COL1A1	COL1A2	0.882	4.51E-55
COL1A1	LRRC15	0.596	3.08E-17
COL1A1	IDO1	0.228	0.003182112
COL1A1	IL6	0.47	1.94E-10
COL1A1	PTGS2	0.52	8.02E-13
COL1A2	LRRC15	0.516	1.27E-12
COL1A2	IDO1	0.263	0.000636519
COL1A2	IL6	0.359	2.18E-06
COL1A2	PTGS2	0.401	9.31E-08
LRRC15	IDO1	0.08	0.307595187
LRRC15	IL6	0.501	7.48E-12
LRRC15	PTGS2	0.556	8.79E-15
IDO1	IL6	0.221	0.004349665
IDO1	PTGS2	0.092	0.237765441
IL6	PTGS2	0.645	9.44E-21
