# Supplementary material for: An Immune-Related Gene Pairs Signature Predicts Prognosis and Immune Heterogeneity in Glioblastoma
Source: Front Oncol. 2021 Apr 13;11:592211. doi: 10.3389/fonc.2021.592211 (PMC8076680; doi:10.3389/fonc.2021.592211)
Supplement: Supplementary file 6 [file DataSheet_6.csv]

gene1	gene2	cor	p.value
CD274	CTLA4	0.322	0.000111509
CD274	COL6A3	0.458	1.48E-08
CD274	COL1A1	0.418	3.10E-07
CD274	COL1A2	0.425	1.86E-07
CD274	LRRC15	0.474	3.74E-09
CD274	IDO1	0.4	1.06E-06
CD274	IL6	0.454	2.04E-08
CD274	PTGS2	0.501	3.37E-10
CTLA4	COL6A3	0.369	7.65E-06
CTLA4	COL1A1	0.352	2.10E-05
CTLA4	COL1A2	0.305	0.000261375
CTLA4	LRRC15	0.504	2.51E-10
CTLA4	IDO1	0.328	8.03E-05
CTLA4	IL6	0.457	1.61E-08
CTLA4	PTGS2	0.461	1.10E-08
COL6A3	COL1A1	0.966	2.21E-82
COL6A3	COL1A2	0.931	9.29E-62
COL6A3	LRRC15	0.652	3.71E-18
COL6A3	IDO1	0.415	3.71E-07
COL6A3	IL6	0.552	1.97E-12
COL6A3	PTGS2	0.547	3.18E-12
COL1A1	COL1A2	0.943	2.50E-67
COL1A1	LRRC15	0.644	1.19E-17
COL1A1	IDO1	0.465	7.77E-09
COL1A1	IL6	0.516	7.88E-11
COL1A1	PTGS2	0.495	5.97E-10
COL1A2	LRRC15	0.614	8.96E-16
COL1A2	IDO1	0.418	2.98E-07
COL1A2	IL6	0.471	4.85E-09
COL1A2	PTGS2	0.494	6.37E-10
LRRC15	IDO1	0.383	3.29E-06
LRRC15	IL6	0.582	5.70E-14
LRRC15	PTGS2	0.522	4.37E-11
IDO1	IL6	0.264	0.001658608
IDO1	PTGS2	0.222	0.008694329
IL6	PTGS2	0.686	1.27E-20
